# Supplementary material for: ChatGPT-4o-Generated Exercise Plans for Patients with Type 2 Diabetes Mellitus—Assessment of Their Safety and Other Quality Criteria by Coaching Experts
Source: Sports (Basel). 2025 Mar 24;13(4):92. doi: 10.3390/sports13040092 (PMC12031090; doi:10.3390/sports13040092)
Supplement: Supplementary file 1 [file sports-13-00092-s001.zip]

Archive with 1 entries (1 files):
- sports-3453184-supplementary.pdf
